# Supplementary material for: Efficient Hydrogen Evolution Reaction with Bulk and Nanostructured Mitrofanovite Pt3Te4
Source: Nanomaterials (Basel). 2022 Feb 6;12(3):558. doi: 10.3390/nano12030558 (PMC8839345; doi:10.3390/nano12030558)
Supplement: Supplementary file 1 [file nanomaterials-12-00558-s001.zip]

Archive with 1 entries (1 files):
- nanomaterials-1551909-supplementary.pdf
